# Supplementary material for: Pulmonary fibrosis distal airway epithelia are dynamically and structurally dysfunctional
Source: Nat Commun. 2021 Jul 27;12:4566. doi: 10.1038/s41467-021-24853-8 (PMC8316442; doi:10.1038/s41467-021-24853-8)
Supplement: Supplementary file 15 — Source Data [file 41467_2021_24853_MOESM15_ESM.xlsx]

## Sheet: Fig 1 Control v. IPF Speed
	Control
2	10.989	2.43601	3.78828	14.2096	2.16886	11.713	2.38298	2.45196	0.991188	12.7166	5.03172	1.98954	10.7917	2.96266	5.0256	6.49764	5.92128	4.8024	7.08336	8.19252	2.57756	7.7688	10.6765	5.56236	1.46405	1.52824	1.41937	1.80796	2.25198	9.18	5.33	3.68	4.62	6.21	6.18	7.54	6.36	5.2	9.7	6.28	5	5.59	7.47	8.98	7.69	9.41	6.96	4.36
4	16.6594	19.9537	5.29092	40.6476	18.5519	19.9476	8.60724	21.3343	8.53236	30.6342	26.5478	11.2219	15.237	13.7729	12.9913	12.4564	14.1934	9.89928	12.2411	19.462	10.6402	14.1779	16.8044	13.9608	0.474084	2.35188	1.04364	7.33059	5.68062	6.05894	8.80273	12.3586	4.64008	2.28982	3.51469	1.68491	17.4554	10.4632	17.1909	6.3745	17.9087	10.1054	15.9606	11.6151	7.2566	7.5696	19.3112	9.8613
6	26.8024	23.7722	26.6674	13.622	12.2054	12.0935	2.33442	15.3637	10.2668	14.7287	3.80304	3.84192	9.91044	10.6189	12.955	19.1452	15.5315	7.58952	4.99752	10.2715	5.25348	14.5037	14.5566	10.8047	0.665532	2.00041	0.986868	0.5049	2.71292	1.80644	0.447084	5.60448	0.252338	1.17202	1.74874	1.28171	11.86	6.2909	12.4118	19.2217	7.7944	12.0229	15.1573	9.537	16.5119	10.6794	15.1029	16.8412
8	2.92388	3.18571	2.56867	2.28618	6.354	2.62102	3.53941	3.17448	2.87633	2.16256	7.21332	2.60528	3.14881	1.58652	3.84912	1.60189	2.47352	2.96719	2.98062	2.83334	3.04484	1.16669	3.35322	2.76545	0.427608	0.176328	0.496296	0.54756	1.05012	0.691956	0.448524	0.790848	0.0932508	0.501228	0.347364	0.105167	0.6948	0.6267	0.6331	0.7281	0.5116	0.7683	0.762	0.7893	0.9118	0.6343	0.8031	0.8508
9	3.7098	3.11285	2.87845	2.01974	5.1372	2.94098	3.28151	4.63752	1.58828	1.57655	1.91938	2.75666	3.88944	3.39678	3.411	3.54395	3.5501	3.70728	3.2881	1.53475	1.70057	1.04756	0.834084	1.44061	1.96099	0.704124	0.124031	1.46783	1.44778	0.300845	0.143377	1.2093	0.9407	1.7987	0.8683	1.1553	1.6492	1.9599	1.6561	0.7018	1.6261	1.9235	1.2142	0.5848	0.6424	0.621	0.5785	0.7417
10	2.76757	2.49368	2.70875	3.80952	2.94988	1.74542	1.89205	0.618732	3.20918	3.57206	2.87399	3.48718	1.02341	1.01916	1.5134	0.338936	2.11799	0.471312	0.788364	0.5355	0.316616	0.090882	0.349772	0.331124	1.4455	1.7393	1.7648	0.8146	0.9466	0.893	1.8016	0.96	1.5681	0.9062	1.1005	1.5515	0.7986	1.8935	0.8825	1.4825	1.9208	0.6815	1.988	1.0099	1.8277	0.7777	1.384	1.1552
11	1.92758	2.91046	1.99958	1.59091	3.38659	2.62192	1.81022	3.31535	2.6572	3.09168	3.11144	3.1167	3.933	3.76452	3.65868	1.22994	0.756864	0.239832	0.360324	1.5368	1.06016	1.38683	0.102402	0.147503	0.43776	1.18271	0.6646	0.7136	1.7805	0.9798	0.7351	1.7178	1.965	1.4286	1.0739	0.7207	1.1306	0.8795	1.1889	1.1317	1.477	1.0451	1.6888	1.1799	1.7788	0.8022	1.5885	0.6314
12	3.56702	4.87692	3.69216	0.986976	4.76316	0.318697	1.47971	1.48244	2.01413	3.48509	3.43372	3.46475	3.41741	1.26403	3.69684	3.81168	1.90757	0.253253	0.372348	0.468108	0.515232	0.345802	0.442548	1.07737	0.748008	0.492804	0.503172	0.615096	0.9201	0.9251	1.529	1.7787	1.8356	1.6748	1.8014	0.8168	1.9297	0.6893	0.6967	1.4481	1.4692	1.6087	1.1572	0.867	1.3489	0.603	1.9643	1.6556
13	3.53938	1.64497	2.3989	3.07114	3.2627	3.2881	3.26705	2.83162	1.56875	0.505058	0.30609	0.414216	1.02602	0.702983	0.914688	3.41437	0.425205	0.320153	0.470466	0.898902	0.571	1.9218	1.9385	1.2798	1.4613	0.9198	0.7946	1.8951	0.639	1.4576	1.4398	1.1463	1.1328	1.0882	1.3051	1.8225	0.9402	0.9593	0.9812	1.5938	1.7757	1.2549	1.1276	1.1007	1.1865	1.3183	1.6138	1.1678
14	1.42801	0.318816	0.79686	0.379728	0.100829	0.193799	2.6548	2.21547	2.001	1.9995	1.0961	0.7824	0.6373	1.996	0.8382	0.567	1.6909	1.9822	1.7991	0.9699	0.6628	1.7975	1.8105	0.7619	1.8375	1.2491	0.5216	1.4571	0.7047	1.2169	1.3329	1.4817	0.6137	0.7972	0.7962	1.9045	1.0238	1.9473	1.9935	0.5859	1.9682	1.0353	1.7732	1.4858	1.0294	1.889	1.9299	1.3822
	IPF
2	5.60384	3.75732	12.1148	8.58384	6.03324	3.96288	8.75304	5.49072	2.04743	6.14448	5.98176	1.88384	5.20704	12.7577	12.2292	6.58836	10.7256	12.1716	14.6326	11.8624	15.4915	13.6469	9.48528	9.75456	7.56108	5.74668	11.4437	2.00304	3.65004	4.47792	11.8876	6.948	7.27404	9.7524	7.23608	5.86116	3.7332	8.271	11.1391	9.32868	1.12298	8.93376	8.19144	5.9777	9.4626	8.6397	13.0348	8.7863
4	3.7854	3.71916	4.1292	3.42173	12.5706	13.275	12.9165	12.9748	11.7408	9.9773	2.13588	4.2786	19.0109	23.1678	14.7445	21.5152	13.8143	17.18	18.237	8.69092	21.015	17.0842	19.5721	15.2126	4.83516	7.42428	7.01676	10.8312	2.49516	2.63484	10.0228	2.79947	2.35483	6.69204	11.2655	11.4242	19.1852	15.4354	12.4262	7.46944	19.845	7.227	9.96228	14.4192	16.2109	15.3996	17.2213	14.4102
6	10.9599	10.4807	10.5172	10.4747	10.3985	10.5765	10.37	10.5952	10.6189	10.0778	10.2515	10.0839	22.7136	11.2426	22.4828	14.2166	17.566	19.6726	28.2474	14.9441	23.4457	15.9368	20.368	21.0938	10.4002	4.52484	2.45214	2.0488	10.8509	10.3299	10.5487	6.3648	1.50523	16.3483	4.86828	4.96764	13.0561	22.9032	29.0866	12.9258	19.3583	21.3448	22.9104	18.6836	23.315	23.1268	20.5013	13.07
8	1.11722	10.6967	2.73006	2.21969	10.9896	10.886	10.946	10.8793	10.7981	10.7761	1.37693	1.11539	26.7062	26.1572	31.7113	11.9303	34.2266	21.7544	26.0928	25.9801	13.2756	25.5222	19.1686	25.6831	7.13844	12.9298	29.988	8.19432	13.4309	11.0052	2.07475	13.0306	2.89148	13.181	3.44502	8.61012	17.6443	9.71424	11.3029	9.60516	2.89746	1.7424	4.44528	7.9506	11.146	13.4212	13.2527	17.537
9	3.43019	3.14539	3.54143	14.8842	4.98564	3.32608	1.5984	5.26752	1.33214	9.97668	4.88484	10.8551	21.5477	15.2236	46.7676	5.26932	33.7946	17.6731	26.8564	21.9002	22.8704	26.0006	42.5304	3.98664	17.6864	13.8838	8.22636	1.81465	20.1852	3.66012	6.36048	12.0305	20.687	16.7137	20.6175	14.9764	8.78148	14.8111	19.4634	25.7519	10.6175	14.7683	10.7076	2.95571	16.0294	10.7584	23.8	15.3972
10	5.1408	10.9585	11.8112	5.36076	3.39016	9.72	9.47916	10.7943	2.86315	4.13856	3.33731	2.44271	9.70128	13.6987	27.0533	23.2121	14.7618	24.2107	12.2666	14.1998	30.4821	15.4829	31.2412	26.08	21.5791	22.865	21.8434	20.6705	19.6092	9.81216	19.5516	17.5453	34.7375	25.6777	30.9856	21.7375	20.0538	28.5761	47.0196	11.9963	1.73977	16.5244	25.5524	6.40188	14.1998	6.40188	27.5353	21.9568
11	14.8975	9.73728	18.1891	11.011	9.43668	5.43924	19.4947	18.3769	2.73863	6.03576	5.07888	13.617	11.4566	14.2207	16.3148	8.13852	7.88472	10.9591	7.7544	15.2464	25.2659	14.6884	26.4312	4.20768	24.156	8.8722	24.7882	23.8511	27.4201	12.609	30.4542	27.423	30.0452	13.5072	18.1163	2.06867	14.5318	17.3088	28.6229	24.2168	15.4404	3.13214	2.55218	4.788	18.4118	34.6561	17.3714	17.4193
12	22.1836	14.0627	17.0413	15.3126	17.8866	17.1234	29.1438	21.658	15.984	15.3673	22.1994	8.96544	20.7687	15.1121	14.7676	5.6142	4.03164	24.678	3.56083	16.8808	1.55102	9.03168	12.1295	7.04556	15.003	29.5643	24.3518	19.9876	26.6933	7.66908	15.5182	29.704	2.56086	5.76792	19.4292	20.534	21.047	39.618	38.2788	15.2312	9.7164	5.0976	13.2163	6.309	19.0958	32.9081	18.1476	34.2209
13	4.12704	27.2146	32.3028	31.4129	14.8856	22.1508	7.65972	15.8148	22.2203	17.7674	15.3486	14.4432	15.5758	17.1736	5.65632	7.9488	5.64732	12.4373	13.041	9.57312	7.99236	6.38604	12.006	1.86588	8.07804	32.0688	19.2928	20.4861	19.3205	10.9309	12.1748	14.5847	15.2204	11.5528	10.3144	16.8556	17.7894	28.4634	33.4508	19.724	12.5784	4.11487	7.88425	5.5485	18.7538	33.7821	17.7595	25.8201
14	24.6326	21.8174	24.5178	21.4816	26.3376	16.8822	25.3822	4.0824	17.6119	21.0516	5.121	33.9394	18.4072	5.0346	20.9866	3.03196	1.7226	4.32648	5.3532	10.2677	22.0187	3.75444	7.88652	9.06696	13.9457	11.1776	23.9681	26.5874	18.5231	25.2706	16.5334	12.2443	24.7288	26.78	24.358	18.9263	15.1934	17.4697	29.4109	17.9986	15.205	24.2186	21.3026	10.6502	14.3852	10.0436	11.7669	24.8029

## Sheet: Fig 1 Control v. IPF Shape
		Control						IPF
	FOV	D4	D8	D14			FOV	D4	D8	D14
Donor 1	1	3.9685	3.7992	3.7069		Donor 2	1	4.344	4.2649	4.2156
	2	4.1949	3.6166	3.7398			2	4.0566	4.0674	4.3514
	3	4.485	3.8821	3.6239			3	4.1497	4.3139	4.3771
	4	4.3055	3.7201	3.7066			4	3.9897	4.0053	4.184
	5	3.9509	3.8984	3.6179			5	4.4311	3.9753	4.1644
	6	3.9062	3.6633	3.6234			6	4.5002	4.3708	4.0304
	7	4.4407	3.8023	3.6214			7	4.0067	4.186	4.0681
	8	4.1111	3.708	3.6358			8	4.0108	4.222	4.4374
	9		3.8251	3.6168			9	4.3575		4.0249
	10		3.7812	3.7373			10	3.8365
		4.17035	3.76963	3.66298				4.16828	4.1757	4.20592
		0.224611	0.0915056	0.0526864				0.224009	0.145551	0.153671
		Control						IPF
	FOV	D4	D8	D14			FOV	D4	D8	D14
Donor 3	1	3.8781	3.6227	3.6926		Donor 4	1	4.061	3.9812	3.8106
	2	3.9203	3.709	3.7786			2	4.1038	3.9856	4.3756
	3	3.8132	3.8648	3.797			3	4.2395	4.2826	4.2921
	4	4.3694	3.841	3.6904			4	4.0523	4.235	4.5196
	5	4.194	3.7563	3.6197			5	4.2453	3.9548	4.2873
	6	3.9927	3.8467	3.6514			6	4.2955	4.2773	4.0341
	7	4.1899	3.6349	3.6044			7	4.1228	4.3545	3.8239
	8	4.1393	3.8442	3.6254			8	4.1046	4.1546	4.4213
	9		3.6615	3.8926			9			4.0727
	10		3.6709	3.6186			10
		4.06211	3.7452	3.69707				4.1531	4.1532	4.18191
		0.190808	0.0970207	0.0959649				0.0930341	0.158743	0.257857
		Control						IPF
	FOV	D4	D8	D14			FOV	D4	D8	D14
Donor 5	1	4.5137	3.6437	3.7894		Donor 6	1	4.49	3.9821	4.0377
	2	4.3005	3.7104	3.6105			2	4.0056	4.0559	3.9677
	3	4.2283	3.7313	3.697			3	4.2607	3.832	3.8543
	4	3.8886	3.9074	3.9273			4	3.9722	4.0169	4.0569
	5	3.9676	3.7807	3.7785			5	4.0688	4.3785	3.9156
	6	4.1443	3.7198	3.9081			6	4.3859	3.8248	4.3159
	7	3.9341	3.6393	3.7395			7	4.2869	3.9578	4.415
	8		3.6605	3.9233			8		4.3104	4.347
	9		3.9147	3.8841			9		4.293	4.2135
	10		3.8737	3.6397			10		4.3636
		4.13959	3.75815	3.78974				4.21001	4.1015	4.12484
		0.226769	0.106393	0.118117				0.198364	0.215786	0.20365
								IPF
							FOV	D4	D8	D14
						Donor 7	1	4.2353	3.8805	4.1189
							2	4.5111	4.2875	4.1759
							3	4.0673	3.8997	4.1478
							4	3.942	4.4298	4.3088
							5	3.8817	3.8661	4.2189
							6	4.0334	4.3024	4.2285
							7	4.325	4.3171	4.0963
							8	4.2479	3.9979
							9		4.2159
							10
								4.15546	4.13299	4.18501
								0.211567	0.220538	0.0731112

## Sheet: Fig 1 LA v. SA Speed
	Small Airway
2	6.18	7.34	3.6	6.21	3.76	6.21	7.48	3	5.5	6.37	3.75	4.19	7.17	6.09	3.75	4.04	5.86	6.51	2.45	5.06	2.91	8.25	3.35	3.12	7.76	2.51	2.15	4.68	7.64	3.87	3.66	7.77	3.17	6.7	5.27	5.86	6.91	6.12	7.55	2.38	8.48	6.5	4.99	6.54	8.62	3.83	8.16	7.13
4	11.8	10.04	10.85	7.22	6.82	12.2	13.19	16.4	9.54	12.27	7.77	8.28	11.39	11.88	13.5	8.77	11.87	7.61	16.43	13.6	9.34	8.42	9.21	2.35	9.31	9.64	6.31	9.02	14.72	8.32	7.72	10.25	8.86	11.06	12.07	6.08	5.72	8.83	14.48	12.34	10.57	11.93	11.75	11.73	11.48	11.72	10.23	10.41
6	14.49	11.59	11.71	12.75	13.64	10.55	8.96	9.31	12.66	7.64	11.56	15.88	8.23	10.5	8.91	18.14	13.94	11.22	9.82	7.42	6.96	14	12.66	11.03	9.92	10.89	12.08	16.39	12.36	10.2	14.57	8.73	16.85	11.11	6.93	9.88	11.87	13.68	7.24	13.45	11.74	7.65	6.32	16.43	16.24	15.75	8.19	14.08
8	7.6469	14.9216	9.63248	13.865	19.7395	22.1619	18.8946	12.0236	20.8101	7.81776	8.51756	9.00428	12.1453	10.7278	12.6925	11.2791	17.5704	17.2047	17.3854	15.2844	11.6194	21.59	12.87	21.53	15.87	18.93	10.17	20.57	14.84	12.06	19.25	7.13	10.66	18.18	16.46	18.25	14.06	12.55	9.3	8.89	15.34	8.4	15.51	9.52	17.99	9.45	21.92	13.53
9	18.3068	24.519	21.8384	17.2013	20.6347	16.4288	13.8757	14.721	14.9002	12.1915	15.083	17.4104	20.7426	14.2923	16.5396	17.9464	14.6234	18.638	18.5678	16.4607	18.8497	12.418	14.7558	15.42	20.48	14.43	15.97	16.68	16.31	11.56	18.75	21.94	18.71	16.5	13.36	18.94	19.74	17.81	24.41	16.93	21.48	12.85	14.18	11.58	14.61	21.89	19.33	17.08
10	20.92	12.97	21.21	14.85	13.8	15.98	23.5	13.81	14.45	15.15	13.41	16.86	14.01	10.85	13.4	17.89	9.58	14.57	13.76	16.69	17.76	10.77	21.04	18.14	22.41	25.49	25.02	19.67	20.06	24.35	22.03	16.82	25.88	12.99	23.05	16.82	16.93	25.4	15.84	23.55	25.41	18.69	9.49	8.78	10.08	19.03	7.71	18.43
11	20.57	13.38	13.28	11.92	17.84	12.27	10.37	11.07	16.49	19.07	10.57	12.01	17.21	12.44	19.43	18.77	11.64	13.11	12.74	13.71	18.3	15.01	18.32	14.12	9.77	22.66	17.66	20.03	21.59	17.18	11.8	22.33	19.53	12.84	20.54	12.02	15.93	20.49	22.19	16.42	20.59	21.54	17.22	22.08	15.88	23.95	17.18	11.75
12	11.07	16.88	20.66	10.08	12.05	11.7	10.63	14.23	15.43	18.7	18.88	17.15	14.15	14.74	17.36	13.56	19.5	16.94	13.92	16.04	20.96	11.44	18.62	17.3	14.89	13.68	12.76	13.15	23.67	12.5	16.37	14.24	23.98	12.62	18.23	17.59	16.42	23.8	20.39	24.63	24.83	12.28	8.36	18.59	22.45	7.17	15.94	7.51
13	19.97	20.19	15.64	17.72	15.09	18.22	20.67	11.19	20.49	17.81	12.25	18.95	16.99	19.63	17.28	12.59	15.77	17.57	12.74	12.09	19.28	16.5	13.38	10.76	17.02	20.3	9.78	26.25	15.01	11.44	18.25	18.35	12.27	24.18	9.8	10.34	25.24	16.41	20.51	16.91	25.87	26.25	10.81	16.82	11.25	10.93	10.28	18.5
14	10.05	13.95	18.82	15.12	11.67	19.96	14.57	18.65	11.11	18.51	10.47	12.85	13.6	16.09	15.69	16.51	11.28	17.77	12.28	19.01	12.25	18.03	15.84	17.12	10.49	17.03	12.43	17.48	22.44	20.16	16.29	18.84	16.98	19.07	14.78	14.3	22.43	16.73	24.12	13.45	24.9	20.44	15.18	22.94	16.59	18.51	14.11	13.19
	Large Airway
2	1.71	1.79	3.51	4.4	5.71	6.47	6.35	5.33	4.45	3.7	5.36	5.67	4.7	3.99	4.1	6.99	9.3	4.39	6.32	2.81	6.32	5	5	9.18	3.56	9.47	6.91	7.37	5.04	3.1	8.09	2.41	5.41	7.68	3.36	3.87	3.92	8.38	9.37	3.67	9.81	7.85	3.28	2.86	2.27	8.78	8.48	3.43
4	7.95	7.68	12.35	9.17	12.89	9.91	9.6	6.93	10.24				11.4	9.61	11.58	7.98	10.23	9.45	11.94	11.21	10.25	7.96	9.28	3.47	5.64	7.49	7.11	8.94	5.46	12.86	4.28	4.41	13.53	13.96	5.02	8.39	14.62	13.84	14.36	6.41	7.67	6.79	10.12	12.73	12.87	13.53	7.74	14.9
6	9.93	9.21	9.4	9.6	10.13	12.59	10.83	8.88	5.61	6.02	10.17	11.58	9.14	6.47	11.45	10.34	9.24	12.31	10.01	11.31	12.41	5	5	4.06	7.13	10.9	5.94	8.05	10.62	14.07	10.29	14.88	14.32	10.72	7.21	10.15	8.51	10.36	12.73	5.96	7.62	9.93	4.94	7.96	10.58	13.22	13.9	5.88
8	1.77	2.11	2.12	1.26	0.87	2.94	0.34	4.72	2.12	3.59	3.71	0.87	2.63	5.23	5.42	3.71	6	2.08	1.68	2.38	2.35	3.58	0.97	1.94	4.96	4.91	3.45	2.35	3.25	2.07	1.44	4.31	4	1.73	3.82	1.3	1.68	4.98	3.35	2.66	3.23	4.53	2.51	1.88	2.76	4.31	3.82	3.66
9	0.39	0.58	0.26	2.9	0.66	2.54	2.79	2.17	0.77	0.68	0.37	0.25	1.62	0.84	0.56	1.08	0.58	1.85	1.62	1.49	1.26	1.11	0.88	1.82	1.59	1.05	1.05	1.98	1.57	1.95	1.22	0.88	0.88	1.36	1.33	0.56	0.6	1.09	1.67	0.58	2.15	1.55	1.3	2.4	0.88	1.65	1.78	1.05
10	1.09	1.09	1.42	1.33	1.12	1.14	1.42	1.23	2.13	0.97	0.85	0.29	1.37	1.79	2.15	2.27	1.97	1.98	2.27	1.74	1.67	1.92	1.97	1.49	0.58	1.99	1.59	1.06	1.35	1.44	0.88	1.07	1.65	1.72	1.29	1.24	1.15	1.67	1.38	0.56	1.94	1.2	0.93	0.78	1.74	1.04	1	0.66
11	1.05	1.91	1.66	1.22	1.18	1.74	0.87	1.33	1.45	1.21	0.86	1.9	1.36	1.86	1.91	1.81	1.16	1.76	1.46	1.51	1.84	1.93	1.78	1.69	1.03	1.85	1.1	1.99	0.51	0.55	1.59	0.79	0.97	1.9	1.4	1.8	0.77	1.36	0.79	1.05	1.1	0.97	1.69	1.2	0.5	1.16	1.73	1.17
12	1.15	0.91	1.6	1.48	1.9	1.87	1.67	0.9	1.61	0.91	1.95	1.29	1.49	1.73	1.92	1.08	1.38	1.81	1.09	1.29	0.97	1.33	1.01	0.95	1.27	1.47	1.09	0.77	1.47	1.48	1.02	1.01	0.93	0.83	1.11	0.6	1.91	0.83	1.11	1.48	1.21	1.37	1.96	1.51	1.96	0.72	1.99	1.8
13	1.18	1.55	1.93	1.03	1.6	1.4	1.12	1.51	1.76	1.59	1.16	1.55	1.76	1.82	1.7	1.5	1.25	1.49	1.87	1.55	1.04	1.69	1.8	1.79	1.24	1.8	1.25	0.69	1.5	1.85	0.93	0.9	1.33	0.76	0.96	1.15	1.87	0.8	0.97	1.94	0.58	0.92	1.95	1.74	1.25	1.35	0.62	0.59
14	1.01	1	1.2	1.14	1.53	1.78	1.57	1.9	1.83	1.53	1.12	0.98	1.85	1.65	0.95	0.87	1.14	1	1.77	1.33	0.9	1.34	1.2	1.27	1.52	1.15	1	1.04	0.7	1.1	0.82	1.38	0.79	0.98	1	0.72	1.04	0.7	1.72	1.37	1.22	2	1.06	0.67	0.83	1	1.02	1.47

## Sheet: Fig 1 LA v. SA Shape
		Large Airway						Small Airway
	FOV	D4	D8	D14			FOV	D4	D8	D14
Donor 5	1	4.1212	3.6924	3.883		Donor 5	1	4.1847	4.1509	4.485
	2	4.5211	3.858	3.7058			2	4.0945	4.1202	4.2913
	3	3.919	3.608	3.7026			3	4.5527	4.139	4.1469
	4	4.1693	3.8214	3.6619			4	4.1024	4.0853	4.2672
	5	4.3221	3.8076	3.6905			5	4.2171	4.1205	4.1217
	6	4.2281	3.9072	3.7457			6	4.1872	4.416	4.2712
	7	4.2598	4.008	3.8177			7	4.486	4.2499	4.1743
	8	4.3786	3.877	3.6073			8	4.205	4.3738	4.1196
	9	4.1191	3.7102	3.7247			9	3.9335	4.1141	4.3267
	10	4.1308	4.0293	3.8365			10	4.0204	4.0516
	11		3.7302	3.7861			11	4.1473	4.2366
	12		3.8271	3.6376			12		4.4319
		4.21691	3.82303	3.73328				4.19371	4.20748	4.24488
		0.166288	0.125368	0.0835911				0.182534	0.133204	0.118926
		Large Airway						Small Airway
	FOV	D4	D8	D14			FOV	D4	D8	D14
Donor 6	1	4.2899	3.8205	3.6399		Donor 6	1	3.9924	4.2766	4.1724
	2	4.0059	3.8618	3.763			2	4.4763	4.1078	4.4146
	3	4.1599	3.9248	3.62			3	4.1797	3.9429	4.0619
	4	4.1897	3.6831	3.8534			4	3.9255	4.0734	4.4356
	5	3.9832	3.8654	3.8491			5	4.4095	4.0318	4.2563
	6	4.1277	3.668	3.6764			6	4.1397	4.3021	4.0956
	7	4.2213	3.8191	3.8314			7	4.3819	4.1596	3.9382
	8	4.0167	3.6378	3.744			8	4.1448	4.0442	3.941
	9	3.9288	3.7397	3.6221			9	4.4618	4.4474
	10	4.094		3.7167			10	4.0964	4.4833
	11	4.3882					11		3.8786
	12	3.9561					12
		4.11345	3.78002	3.7316				4.2208	4.15888	4.16445
		0.142559	0.10118	0.0918114				0.198273	0.196795	0.193085
		Large Airway						Small Airway
	FOV	D4	D8	D14			FOV	D4	D8	D14
Donor 7	1	4.183	3.7506	3.7149		Donor 7	1	3.9418	4.0664	4.3409
	2	4.0661	4.0771	3.6413			2	4.4859	4.3457	4.1885
	3	4.0209	3.7998	3.7847			3	4.4937	4.128	4.1754
	4	3.8268	3.9845	3.8672			4	4.2328	4.1246	4.119
	5	4.1516	3.7479	3.784			5	3.8957	3.9594	4.0379
	6	4.2048	3.982	3.655			6	4.0464	4.1684	4.2621
	7	4.3722	3.8161	3.8613			7	3.9424	4.3063	4.3157
	8	4.2899	3.8484	3.7382			8	4.3279	4.3048	3.9286
	9	4.2373	3.8705	3.6108			9	4.0215	4.1979	4.0236
	10	4.3087	3.8615	3.6669			10	4.2186	4.0913	4.153
	11	4.3429					11		4.3183
	12						12
		4.1822	3.87384	3.73243				4.16067	4.18283	4.15447
		0.161188	0.108492	0.0906095				0.223952	0.123971	0.132046

## Sheet: Fig 2 ERBB2_YAP_qPCR
			Control
Immuno.	ERBB2	Day 4	1557	1115	1376	940.023	1411.45	889.593	943.882	1923.91	1936.79	871.14	989.27	1505.88	1488.83	1353.2	1087.88	1725.22	882.31	1866.04	1496.45	1725.54	1319.06	856.28	1536.88	1312.08
		Day 8	495	583.2	639.3	269.483	393.774	409.015	339.377	362.683	440.9	591.87	325.64	680.44	326.72	450.6	502.61	490.57	441.5	662.54	658.59	680.44	399.01	589.35	515.31	658.62
		Day 14	162.88	156.28	167.34	184.308	124.911	111.093	167.301	292.833	280.36	128.95	100.62	119.2	133.88	276.83	134.21	380.15	241.82	292.24	162.4	255.97	205.47	332.52	133.59	398.75
			IPF
		Day 4	1163.85	1310.91	1232.27	1213.47	1762.61	1441.47	1326.86	1333.75	1892.21	1245.8	1113.8	1387.86	1636.38	1973.3	1660.87	1009.87	1099.54	1183.18	1718.41	1054.69	1168.91	1713.67	1799.69	1267.69
		Day 8	1356.94	2212.8	2278.51	1713.74	1221.4	1515.97	1813	2171.43	2047.95	2023.44	1062	1283.46	1286.74	2173.5	1648.68	1108.47	1398.95	1998.32	1163.82	1485.44	1450.28	1451.51	1246.68	1356.32
		Day 14	2140.33	1522.8	1560.71	2441.3	1523.07	2202.69	2380.96	2140.15	1717.66	2251.9	1614.26	2338.18	1784.26	1661.01	1497.38	1320.52	1311.52	1890.98	1690.23	2291.6	1587.28	1476.68	1667.19	1353
			Control
	YAP	Day 4	32.22	28.48	39	28.9	41.18	19.76	28.12	15.79	13.63	19.23	16.22	24.9	18.55	29.55	12.64	18.57	29.96	13.94	27.73	19.04	21.45	14.87	18.11	10.31
		Day 8	17.19	22.78	17.92	8.7	11.11	8.34	15.42	17.21	5.46	4.53	11.37	16.71	8.97	13.75	14.29	18.62	8.96	19.05	16.76	9.61	17.26	15.97	15.52	3.67
		Day 14	1.77	0	0	3.45	4.23	0.56	3.94	4.2	0.44	2.32	3.08	3.89	3.11	4.32	2.32	3.58	4.19	4.55	1.28	4.97	2.89	2.71	0.48	4.74
			IPF
		Day 4	38.2	37.59	34.51	25.37	48.07	36.23	39	33.23	32.27	42.63	36.33	15.6	27.22	39.48	21.75	26.36	31.84	38.84	19.21	38.04	34.74	38.96	17.6	28.32
		Day 8	25.52	25.43	17.48	32.6	19.92	37.11	40.15	36.89	32.21	31.44	24.32	14.06	22.15	19.01	21.11	27.85	29.2	15.47	12.33	15.68	15.67	23.56	11.61	26.47
		Day 14	27.97	23.01	19.91	32.95	27.52	21.3	46.02	32.45	34.8	36.02	13.08	31.48	28.28	12.09	18.41	17.5	13.75	13.95	17.35	11.5	29.48	32.27	30.61	18.74
			Control
qRT-PCR	CTGF	Day 4	7.77765	7.09507	7.57313	8.28234	9.94843	8.45	8.37	7.98	8.7	7.03	7.53	7.2	9.01	8.94	7.85	7.79
		Day 8	2.31746	3.87774	6.0214	1.04408	6.53962	4.98966	3.63	3.28	3.59	4.22	2.89	2.31	3.59	4.07	4.26	3.25
		Day 14	3.258	4.803	4.914	4.571	4.621	4.27	3.53	2.37	4.2	2.41	2.55	4.05	2.22	2.29	4.43	2.11
			IPF
		Day 4	9.20456	7.09635	9.38897	8.95109	8.35899	8.5	7.47	7.96	8.13	8.41	8.29	8.96	8.38	8.46	7.66	8.18
		Day 8	8.06025	6.45419	9.59744	11.9444	7.3978	9.62	9.13	9.46	8.51	7.7	8.39	8.43	7.96	9.95	8.77	8.36
		Day 14	8.52765	7.84507	8.32313	9.03234	10.6984	8.11	8.77	7.69	9.56	8.44	9.67	9.73	8.71	9.15	8.24	7.69
			Control
	AREG	Day 4	6.604	5.02	6.682	5.86	6.461	8.004	6.09	5.05	5.09	5.59	6.09	5.29	6.45	5.69	5.7	6.53
		Day 8	4.2	3.54	3.602	4.19	1.722	2.86	1.82	3.61	3.95	2.25	3.42	2.77	3.75	3.17	2.6	1.75
		Day 14	0.268	2.177	3.481	1.366	1.609	0.84	2.99	1.99	2.47	2.39	2.42	0.79	1.97	2.11	1.51	1.13
			IPF
		Day 4	9.158	8.898	10.441	8.548	12.701	11.136	9.26	10.68	10.6	10.49	10.01	10.08	9.46	10.99	10.96	9.44
		Day 8	6.604	8.02	8.682	9.86	10.461	8.004	9.12	8.89	8.74	7.73	8.76	9.37	7.48	7.42	7.38	9.81
		Day 14	8.158	7.898	8.441	9.548	11.701	10.136	10.54	8.74	10.25	9.55	10.54	10.35	10.1	8.89	10.32	8.84
			Control
	EGFR	Day 4	10.417	11.2	10.175	11.02	10.657	10.725	10.54	9.47	10.33	10.35	9.85	9.52	10.02	9.77	10.01	9.99
		Day 8	6.07	7.61	7.046	6.777	5.476	5.109	6	6.28	6.42	4.58	6.77	4.65	4.37	5.55	4.84	6.87
		Day 14	4.591	6.339	4.773	6.559	3.744	5.645	3.95	4.46	4.44	3.69	3.73	4.33	5.4	5.76	5.21	4.26
			IPF
		Day 4	10.865	10.332	10.21	11.82	11.424	9.819	9.64	11.03	9.54	11.71	10.85	9.1	9.88	9.88	9.45	11.38
		Day 8	11.604	9.222	9.937	10.461	10.178	12.049	10.97	11	10.92	9.06	10.83	11.03	12	10.16	10.93	11.6
		Day 14	11.66	12.771	10.268	9.552	11.456	10.981	10.79	11.28	9.54	9.98	10.21	11.76	11.02	11.95	9.49	9.88
			Control
	ERBB2	Day 4	7.996	8.228	10.947	10.299	7.464	10.656	10.24	9.29	10.29	9.79	9.79	10.04	9.47	7.53	8.82	8.05
		Day 8	8.802	7.884	8.009	7.718	7.081	5.206	5.77	5.6	5.05	7.84	7.37	6.73	7.57	6.82	5.91	5.95
		Day 14	3.44	2.631	3.44	3.007	4.359	2.183	2.54	2.3	3.9	1.83	2.2	1.91	3.21	3.89	2.28	2.19
			IPF
		Day 4	9.922	9.718	8.925	11.578	9.208	9.829	8.32	8.75	9.43	9.26	9.34	10.38	8.71	8.01	9.04	9.53
		Day 8	11.055	11.482	9.864	10.331	8.72	9.198	10.45	9.94	9.39	9.04	10.93	10.88	9.09	9.27	8.9	9.14
		Day 14	9.909	8.903	9.684	10.866	9.377	10.208	9.72	9.54	9.83	10.08	8.97	10.08	9.61	10.18	8.8	10

## Sheet: Fig 2 Cell Shape
	Shape Index (q)
		Control							Control + XMU							Control + AREG									Control							Control + XMU							Control + AREG
	FOV	0	12	24	36	48		FOV	0	12	24	36	48		FOV	0	12	24	36	48				FOV	0	12	24	36	48		FOV	0	12	24	36	48		FOV	0	12	24	36	48
Donor 1	1	3.604	3.759	3.623	3.617	3.72		1	3.702	4.19	4.33	4.083	3.751		1	3.833	4.163	4.209	4.113	4.011			Donor 1	1	1.611	1.698	1.61	1.607	1.669		1	1.65	2.009	2.075	2.112	1.876		1	1.561	2.298	2.201	2.005	2.11
	2	3.734	3.606	3.846	3.641	3.82		2	3.705	4.118	4.227	4.063	3.769		2	3.766	4.274	4.312	4.173	3.988				2	1.489	1.485	1.646	1.53	1.685		2	1.664	1.987	2.122	1.953	2.006		2	1.639	2.16	2.4	2.199	2.155
	3	3.8	3.832	3.758	3.614	3.794		3	3.632	4.055	4.249	3.968	3.934		3	3.767	4.349	4.195	4.16	4.019				3	1.537	1.583	1.582	1.655	1.426		3	1.626	2.101	2.069	2.132	1.963		3	1.558	2.007	2.194	2.128	2.169
	4	3.742	3.793	3.638	3.648	3.608		4	3.792	4.12	4.162	4.123	3.943		4	3.825	4.307	4.178	4.235	3.949				4	1.42	1.619	1.581	1.48	1.473		4	1.587	1.991	2.152	2.046	2.02		4	1.609	2.281	2.334	2.159	2.06
	5	3.644	3.742	3.806	3.602	3.699		5	3.781	4.146	4.242	4.073	3.923		5	3.831	4.184	4.269	4.093	4.049				5	1.605	1.66	1.679	1.604	1.494		5	1.623	2.11	2.144	2.047	1.945		5	1.528	2.215	2.119	2.031	1.917
	6	3.741	3.819	3.765	3.841	3.796		6	3.788	4.229	4.21	4.013	4.029		6	3.836	4.275	4.24	4.203	4.002				6	1.486	1.451	1.631	1.415	1.7		6	1.504	2.199	2.154	1.98	1.827		6	1.622	2.185	2.316	2.135	2.186
	7	3.803	3.666	3.616	3.687	3.611		7	3.719	4.16	4.333	4.229	3.935		7	3.745	4.174	4.244	4.1	4.066				7	1.462	1.53	1.523	1.607	1.409		7	1.69	2.04	2.313	1.948	1.736		7	1.617	2.061	2.186	2.266	2.096
	8	3.812	3.703	3.777	3.684	3.654		8	3.675	4.154	4.119	4.115	3.753		8	3.633	4.243	4.329	4.117	4.127				8	1.516	1.597	1.615	1.402	1.698		8	1.523	2.102	2.28	1.94	1.809		8	1.594	2.095	2.161	2.221	1.86
	9	3.823	3.605	3.787	3.804	3.678		9	3.749	4.16	4.391	4.218	4.038		9	3.636	4.248	4.243	4.243	3.936				9	1.475	1.656	1.408	1.52	1.514		9	1.6	2.047	2.057	1.925	1.719		9	1.64	2.154	2.144	2.123	1.992
	10	3.781	3.662	3.687	3.663	3.63		10	3.641	4.132	4.189	4.073	4.018		10	3.743	4.152	4.35	4.118	3.947				10	1.591	1.401	1.465	1.465	1.595		10	1.555	1.991	2.147	2.134	2.042		10	1.521	2.03	2.357	2.219	2.167
	11	3.77		3.684	3.701	3.677		11	3.777	4.068		4.164			11	3.8	4.217			3.984				11	1.62		1.469	1.504	1.659		11	1.572		2.33	1.909			11	1.674	2.297			2.194
	12	3.633				3.664		12	3.738						12	3.638								12	1.422				1.468		12	1.583						12	1.632
		3.7484	3.7187	3.72609	3.682	3.69592			3.72373	4.13927	4.148	4.09833	3.89722			3.765	4.23509	4.2569	4.1555	4.00709					1.5192	1.568	1.56445	1.52627	1.56583			1.59945	2.0577	2.15178	2.00922	1.87789			1.59664	2.16209	2.2412	2.1486	2.08236
		0.0733109	0.0833014	0.0796272	0.0768128	0.0728404			0.058332	0.0498038	0.048716	0.0856402	0.112553			0.0733485	0.0634452	0.0577782	0.0560164	0.0572057					0.0652785	0.0981416	0.0863763	0.0836159	0.112827			0.0583273	0.0693094	0.0902189	0.0775125	0.112402			0.0490638	0.105084	0.100298	0.0832295	0.113822
		Control							Control + XMU							Control + AREG									Control							Control + XMU							Control + AREG
	FOV	0	12	24	36	48		FOV	0	12	24	36	48		FOV	0	12	24	36	48				FOV	0	12	24	36	48		FOV	0	12	24	36	48		FOV	0	12	24	36	48
Donor 3	1	3.725	3.729	3.767	3.81	3.604		1	3.668	4.235	4.159	4.071	3.963		1	3.691	4.328	4.368	4.069	4.015			Donor 3	1	1.598	1.503	1.402	1.611	1.698		1	1.425	2.07	2.3	1.917	1.753		1	1.511	2.056	2.374	2.193	2.078
	2	3.621	3.738	3.724	3.844	3.841		2	3.826	4.076	4.289	4.204	4.011		2	3.718	4.204	4.169	4.052	3.908				2	1.556	1.665	1.594	1.604	1.428		2	1.647	2.085	2.062	1.867	1.88		2	1.555	2.164	2.192	2.209	2.114
	3	3.825	3.697	3.703	3.62	3.66		3	3.723	4.118	4.242	3.918	4.045		3	3.781	4.172	4.183	4.088	4.067				3	1.683	1.63	1.471	1.561	1.428		3	1.538	1.936	2.224	2.101	1.949		3	1.588	2.183	2.355	2.251	2.025
	4	3.671	3.719	3.815	3.691	3.617		4	3.831	4.192	4.322	4.145	4.087		4	3.807	4.334	4.299	4.237	4.101				4	1.54	1.547	1.543	1.631	1.545		4	1.477	1.966	2.051	2.041	2.031		4	1.573	2.221	2.346	2.105	2.183
	5	3.663	3.696	3.612	3.764	3.834		5	3.736	4.284	4.215	4.092	4.004		5	3.739	4.203	4.313	4.065	4.054				5	1.579	1.519	1.498	1.691	1.595		5	1.459	2.145	2.34	2.011	1.731		5	1.649	2.2	2.373	2.295	1.97
	6	3.792	3.766	3.603	3.741	3.642		6	3.6	4.154	4.299	4.222	4.054		6	3.827	4.175	4.296	4.111	4.041				6	1.613	1.432	1.573	1.436	1.506		6	1.574	1.989	2.211	1.968	1.784		6	1.581	2.027	2.332	2.128	1.949
	7	3.613	3.834	3.795	3.635	3.676		7	3.725	4.068	4.263	4.105	4.041		7	3.701	4.272	4.388	4.111	4.132				7	1.681	1.404	1.59	1.628	1.424		7	1.536	2.198	2.099	1.995	1.918		7	1.541	2.068	2.291	2.292	1.967
	8	3.845	3.811	3.813	3.649	3.675		8	3.798	4.115	4.386	3.92	3.852		8	3.739	4.152	4.223	4.182	4.026				8	1.495	1.599	1.523	1.466	1.689		8	1.45	2.142	2.268	2.113	2.049		8	1.554	2.033	2.29	2.185	1.881
	9	3.746	3.762	3.65	3.759	3.707		9	3.775	4.219	4.221	4.027	3.994		9	3.773	4.223	4.269	4.095	3.921				9	1.559	1.608	1.628	1.685	1.477		9	1.692	2.073	2.202	1.984	1.992		9	1.503	2.085	2.152	2.259	2.009
	10	3.768	3.758	3.779	3.752	3.841		10	3.767	4.117	4.375	4.017	4.002		10	3.643	4.33	4.213	4.133	4.091				10	1.65	1.684	1.503	1.585	1.684		10	1.665	2.073	2.215	2.094	1.777		10	1.603	2.055	2.368	2.247	1.851
	11	3.803	3.706	3.821	3.839	3.643		11	3.74	4.261		3.999	3.789		11	3.68	4.279	4.385	4.106	4.038				11	1.47	1.589	1.562	1.404	1.44		11	1.44		2.278	2.006	1.773		11	1.525	2.295	2.17	2.224	1.948
	12	3.76	3.802	3.657	3.799	3.782		12	3.618				3.821		12	3.787								12	1.488	1.565	1.657	1.545	1.52		12	1.645				1.827		12	1.677
		3.7269	3.7515	3.72825	3.74192	3.71017			3.73392	4.16718	4.2771	4.06545	3.97192			3.7405	4.24291	4.28236	4.11355	4.03582					1.5954	1.56208	1.54533	1.57058	1.53617			1.54567	2.0677	2.20455	2.00882	1.872			1.57167	2.12609	2.29482	2.21709	1.99773
		0.0825045	0.0458505	0.0814082	0.0775435	0.089833			0.0743144	0.0750557	0.0718508	0.101721	0.0975793			0.0559635	0.068322	0.078528	0.0543146	0.0692312					0.0619986	0.0862127	0.0709139	0.092953	0.106534			0.0971637	0.0834773	0.0961523	0.0765974	0.113521			0.0526711	0.090106	0.084822	0.061406	0.0984247
		Control							Control + XMU							Control + AREG									Control							Control + XMU							Control + AREG
	FOV	0	12	24	36	48		FOV	0	12	24	36	48		FOV	0	12	24	36	48				FOV	0	12	24	36	48		FOV	0	12	24	36	48		FOV	0	12	24	36	48
Donor 5	1	3.752	3.768	3.824	3.729	3.693		1	3.792	4.142	4.185	4.218	3.788		1	3.795	4.151	4.359	4.161	4.061			Donor 5	1	1.658	1.515	1.432	1.581	1.401		1	1.46	1.923	2.105	2.104	1.779		1	1.555	2.18	2.172	2.102	2.051
	2	3.837	3.722	3.698	3.712	3.638		2	3.765	4.095	4.389	3.96	3.918		2	3.742	4.229	4.277	4.126	4.074				2	1.591	1.535	1.485	1.577	1.668		2	1.667	1.956	2.23	1.886	1.855		2	1.667	2.195	2.175	2.201	2.003
	3	3.674	3.836	3.622	3.805	3.632		3	3.617	4.241	4.205	4.055	3.947		3	3.719	4.151	4.283	4.058	4.053				3	1.691	1.506	1.624	1.497	1.69		3	1.423	2.082	2.134	1.977	1.868		3	1.591	2.067	2.333	2.093	2.137
	4	3.795	3.722	3.655	3.701	3.601		4	3.645	4.181	4.211	4.195	3.926		4	3.775	4.168	4.327	4.208	4.133				4	1.487	1.622	1.417	1.538	1.659		4	1.536	2.114	2.155	1.901	1.847		4	1.503	2.113	2.269	2.153	2.173
	5	3.635	3.616	3.706	3.792	3.793		5	3.775	4.259	4.187	4.242	4.106		5	3.812	4.242	4.217	4.095	4.124				5	1.495	1.697	1.454	1.577	1.677		5	1.477	2.194	2.296	1.993	2.037		5	1.656	2.05	2.135	2.243	1.877
	6	3.826	3.611	3.813	3.641	3.607		6	3.732	4.269	4.152	4.24	4.001		6	3.724	4.323	4.229	4.157	4.131				6	1.583	1.61	1.438	1.521	1.67		6	1.497	2.046	2.343	2.064	1.961		6	1.623	2.09	2.114	2.136	1.977
	7	3.806	3.738	3.631	3.603	3.71		7	3.728	4.068	4.167	4.185	4.073		7	3.723	4.312	4.312	4.114	4.124				7	1.495	1.479	1.633	1.404	1.684		7	1.476	1.916	2.121	1.983	1.911		7	1.608	2.13	2.245	2.008	1.896
	8	3.631	3.816	3.634	3.802	3.61		8	3.71	4.105	4.177	3.903	3.781		8	3.759	4.348	4.326	4.139	4.098				8	1.427	1.494	1.645	1.693	1.626		8	1.68	1.951	2.11	1.875	1.719		8	1.628	2.21	2.201	2.297	2.022
	9	3.722	3.71	3.766	3.831	3.731		9	3.838	4.163	4.266	4.193	3.886		9	3.737	4.197	4.377	4.196	4.178				9	1.628	1.44	1.416	1.59	1.518		9	1.474	2.189	2.246	2.012	1.851		9	1.547	2.27	2.392	2.078	2.156
	10	3.62	3.837	3.799	3.626	3.786		10	3.734	4.205	4.283	4.139	3.768		10	3.843	4.179	4.392	4.1	4.095				10	1.5	1.64	1.561	1.49	1.527		10	1.479	2.173	2.195	2.018	1.981		10	1.535	2.164	2.172	2.297	2.116
	11	3.666	3.813	3.824	3.653	3.739		11	3.689	4.237		3.918			11	3.745	4.151	4.306		4.083				11	1.482	1.59	1.588	1.538	1.507		11	1.572		2.149	2.086			11	1.509	2.215	2.227		1.878
	12	3.669						12	3.717						12	3.767								12	1.468						12	1.495						12	1.574
		3.724	3.7376	3.72473	3.71773	3.68545			3.7285	4.17864	4.2222	4.133	3.9194			3.76175	4.22282	4.30955	4.1354	4.10491					1.54882	1.5538	1.51755	1.546	1.60245			1.51967	2.0544	2.1935	1.9813	1.8809			1.583	2.15309	2.22136	2.1608	2.026
		0.0830518	0.0807578	0.0825943	0.0807206	0.0716706			0.0610506	0.0699032	0.0718792	0.120024	0.118479			0.0387066	0.0742507	0.0558612	0.0465479	0.0370741					0.0852383	0.0830071	0.0932324	0.0729013	0.0974693			0.0808549	0.111977	0.0830197	0.0754042	0.0949765			0.0548054	0.0689195	0.0841799	0.0968433	0.111133

## Sheet: Fig 3 Cell Shape
	Shape Index (q)
		IPF							IPF + iYAP							IPF + iEGFR									IPF							IPF + iYAP							IPF + iEGFR
	FOV	0	12	24	36	48		FOV	0	12	24	36	48		FOV	0	12	24	36	48				FOV	0	12	24	36	48		FOV	0	12	24	36	48		FOV	0	12	24	36	48
Donor 2	1	4.276	4.163	4.27	4.249	4.294		1	4.257	3.801	3.622	3.699	3.705		1	4.275	3.624	3.609	3.755	3.631			Donor 1	1	2.264	2.243	2.178	2.178	2.123		1	2.13	1.718	1.672	1.73	1.662		1	2.277	1.652	1.504	1.701	1.757
	2	4.295	4.362	4.26	4.383	4.257		2	4.074	3.874	3.719	3.688	3.721		2	4.3	3.838	3.759	3.77	3.616				2	2.47	2.139	2.349	2.281	2.425		2	2.207	1.685	1.505	1.521	1.772		2	2.463	1.529	1.541	1.518	1.543
	3	4.279	4.379	4.055	4.196	4.344		3	4.055	3.64	3.626	3.682	3.752		3	4.1	3.667	3.75	3.897	3.617				3	2.422	2.295	2.463	2.391	2.294		3	2.143	1.681	1.681	1.662	1.714		3	2.221	1.664	1.537	1.684	1.691
	4	4.289	4.031	4.047	4.131	4.023		4	4.389	3.692	3.633	3.745	3.736		4	4.226	3.746	3.698	3.797	3.652				4	2.363	2.344	2.255	2.137	2.176		4	2.415	1.495	1.583	1.743	1.553		4	2.186	1.616	1.619	1.62	1.678
	5	4.046	4.048	4.292	4.094	4.34		5	4.312	3.862	3.753	3.831	3.758		5	4.271	3.897	3.794	3.762	3.626				5	2.278	2.413	2.208	2.273	2.188		5	2.147	1.759	1.535	1.539	1.632		5	2.421	1.574	1.62	1.726	1.745
	6	3.988	4.317	4.026	3.963	4.301		6	4.294	3.702	3.824	3.792	3.674		6	4.036	3.693	3.89	3.614	3.748				6	2.452	2.365	2.434	2.34	2.436		6	2.124	1.519	1.611	1.731	1.684		6	2.27	1.741	1.525	1.491	1.76
	7	4.196	4.011	4.169	4	4.153		7	4.21	3.832	3.692	3.779	3.881		7	4.116	3.61	3.711	3.854	3.701				7	2.225	2.423	2.279	2.344	2.327		7	2.412	1.653	1.713	1.728	1.669		7	2.171	1.548	1.71	1.558	1.678
	8	4.176	4.054	4.081	4.16	4.37		8	4.3	3.736	3.827	3.786	3.726		8	4.228	3.8	3.668	3.832	3.623				8	2.389	2.417		2.365	2.417		8	2.166	1.735	1.581	1.613	1.64		8	2.287	1.512	1.782	1.467	1.793
	9	4.149	4.387		4.201	4.162		9		3.89	3.621	3.635			9	4.061	3.802	3.718		3.764				9	2.453			2.219	2.241		9		1.631	1.619	1.464			9	2.35	1.718	1.659		1.729
	10	4.102						10							10	4.047	3.712			3.632				10	2.141						10							10	2.43	1.662			1.569
		4.1796	4.19467	4.15	4.153	4.24933			4.23637	3.781	3.70189	3.73744	3.74412			4.166	3.7389	3.733	3.78513	3.661					2.3457	2.32988	2.30943	2.28089	2.29189			2.218	1.65289	1.61111	1.63678	1.66575			2.3076	1.6216	1.61078	1.59563	1.6943
		0.108658	0.164605	0.111353	0.127373	0.114346			0.117574	0.0909395	0.0844074	0.0645777	0.0613734			0.103949	0.0945157	0.0797418	0.0849814	0.056006					0.11254	0.0998591	0.109634	0.0879338	0.11764			0.123355	0.0917857	0.0687249	0.106766	0.063796			0.104088	0.0790249	0.0940157	0.101022	0.0822585
		IPF							IPF + iYAP							IPF + iEGFR									IPF							IPF + iYAP							IPF + iEGFR
	FOV	0	12	24	36	48		FOV	0	12	24	36	48		FOV	0	12	24	36	48				FOV	0	12	24	36	48		FOV	0	12	24	36	48		FOV	0	12	24	36	48
Donor 4	1	4.207	3.99	4.237	3.964	3.961		1	4.378	3.821	3.689	3.788	3.867		1	4.303	3.81	3.734	3.659	3.84			Donor 3	1	2.189	2.265	2.365	2.281	2.212		1	2.2	1.559	1.737	1.693	1.606		1	2.282	1.74	1.565	1.783	1.473
	2	4.255	4.31	4.373	4.024	4.256		2	3.979	3.859	3.849	3.639	3.722		2	4.126	3.746	3.652	3.635	3.649				2	2.187	2.145	2.292	2.116	2.168		2	2.24	1.698	1.572	1.47	1.737		2	2.124	1.543	1.51	1.676	1.564
	3	4.06	4.018	4.343	4.053	4.317		3	4.047	3.748	3.837	3.682	3.699		3	4.337	3.897	3.896	3.896	3.763				3	2.293	2.239	2.123	2.231	2.427		3	2.148	1.64	1.789	1.528	1.721		3	2.438	1.612	1.713	1.672	1.614
	4	4.344	4.133	4.272	4.032	4.308		4	4.102	3.795	3.721	3.774	3.758		4	4.016	3.892	3.779	3.674	3.832				4	2.247	2.135	2.429	2.285	2.441		4	2.278	1.488	1.657	1.536	1.707		4	2.181	1.78	1.68	1.481	1.663
	5	4.019	4.273	4.298	4.16	4.202		5	4.051	3.692	3.739	3.891	3.82		5	4.076	3.697	3.616	3.797	3.839				5	2.144	2.279	2.462	2.327	2.19		5	2.479	1.798	1.661	1.743	1.54		5	2.264	1.761	1.456	1.511	1.52
	6	4.315	4.247	4.18	4.206	4.113		6	4.057	3.621	3.849	3.668	3.822		6	4.072	3.64	3.756	3.676	3.808				6	2.167	2.401	2.135	2.138	2.385		6	2.314	1.527	1.535	1.739	1.491		6	2.183	1.457	1.776	1.487	1.462
	7	4.377	4.259	4.284	3.961	4.377		7	4.369	3.765	3.751	3.876	3.867		7	3.959	3.66	3.728	3.618	3.689				7	2.378	2.361	2.156	2.376	2.308		7	2.216	1.628	1.532	1.797	1.626		7	2.27	1.677	1.491	1.503	1.719
	8	4.294	4.087	4.245	4.003			8	4.321	3.891	3.829	3.762	3.888		8	4.237	3.704	3.769	3.797	3.819				8	2.457	2.233	2.314	2.494			8	2.38	1.648	1.59	1.737	1.56		8	2.209	1.784	1.476	1.712	1.527
	9	4.025		4.296	4.311			9	4.182	3.828	3.803	3.779	3.791		9	4.245	3.722	3.717		3.722				9	2.419		2.247	2.162			9	2.205	1.65	1.521	1.466	1.502		9	2.108	1.606	1.509		1.643
	10							10			3.819	3.669			10	4.173				3.736				10							10			1.656	1.675			10	2.149				1.62
		4.21067	4.16463	4.28089	4.07933	4.21914			4.16511	3.78	3.7886	3.7528	3.80378			4.1544	3.752	3.73856	3.719	3.7697					2.27567	2.25725	2.28033	2.26778	2.30443			2.27333	1.62622	1.625	1.6384	1.61			2.2208	1.66222	1.57511	1.60312	1.5805
		0.141051	0.123976	0.0573856	0.120077	0.142564			0.153606	0.0844438	0.0584678	0.0875047	0.0667154			0.125557	0.0943809	0.0796588	0.0987262	0.0683619					0.117014	0.0929112	0.125493	0.12211	0.11578			0.103384	0.0931139	0.0908723	0.125172	0.0944431			0.0975304	0.115509	0.11735	0.120223	0.0849644
		IPF							IPF + iYAP							IPF + iEGFR									IPF							IPF + iYAP							IPF + iEGFR
	FOV	0	12	24	36	48		FOV	0	12	24	36	48		FOV	0	12	24	36	48				FOV	0	12	24	36	48		FOV	0	12	24	36	48		FOV	0	12	24	36	48
Donor 6	1	4.247	4.11	3.964	4.287	4.063		1	4.036	3.764	3.819	3.735	3.691		1	3.997	3.674	3.78	3.811	3.745			Donor 5	1	2.342	2.296	2.197	2.357	2.294		1	2.179	1.513	1.796	1.726	1.496		1	2.434	1.508	1.656	1.656	1.617
	2	4.148	4.017	3.994	4.132	4.211		2	4.371	3.772	3.673	3.649	3.864		2	4.137	3.832	3.754	3.898	3.736				2	2.401	2.401	2.229	2.443	2.126		2	2.1	1.638	1.706	1.531	1.485		2	2.295	1.621	1.73	1.73	1.649
	3	4.144	4.147	4.068	4.262	4.195		3	4.282	3.784	3.65	3.894	3.787		3	4.05	3.894	3.89	3.888	3.715				3	2.207	2.235	2.107	2.19	2.207		3	2.292	1.772	1.554	1.513	1.591		3	2.288	1.672	1.519	1.519	1.672
	4	4.254	4.043	3.971	3.95	4.097		4	4.365	3.753	3.646	3.785	3.761		4	4.126	3.685	3.63	3.812	3.672				4	2.337	2.497	2.433	2.381	2.316		4	2.35	1.502	1.451	1.601	1.763		4	2.423	1.649	1.521	1.521	1.715
	5	4.118	4.118	3.958	3.979	4.31		5	4.329	3.873	3.657	3.763	3.737		5	4.398	3.661	3.706	3.778	3.646				5	2.293	2.13	2.327	2.297	2.155		5	2.443	1.716	1.745	1.487	1.469		5	2.225	1.765	1.63	1.63	1.677
	6	4.37	4.256	4.008	3.985	4.182		6	4.385	3.739	3.66	3.775	3.639		6	3.954	3.837	3.731	3.686	3.622				6	2.164	2.289	2.239	2.45	2.252		6	2.448	1.47	1.72	1.455	1.525		6	2.207	1.647	1.708	1.708	1.647
	7	4.035	4.154	4.287	4.182	4.011		7	4.066	3.695	3.731	3.856	3.603		7	4.374	3.714	3.636	3.77	3.661				7	2.145	2.247	2.208	2.114	2.348		7	2.169	1.68	1.488	1.728	1.757		7	2.435	1.703	1.463	1.463	1.698
	8	4.16	4.292	4.373	4.284	4.325		8	4.054	3.66	3.684	3.742	3.625		8	4.026	3.86	3.611	3.672	3.784				8	2.117	2.301	2.431	2.469	2.155		8	2.368	1.617	1.724	1.486	1.734		8	2.467	1.636	1.491	1.491	1.723
	9	4.151		4.014	4.328			9	4.267	3.782	3.813		3.751		9	3.971	3.789		3.78	3.89				9	2.433		2.225	2.286			9	2.209	1.682	1.571		1.612		9	2.372	1.609		1.718	1.748
	10							10	4.174				3.704		10									10							10	2.167				1.564		10
		4.18078	4.14213	4.07078	4.15433	4.17425			4.2329	3.758	3.70367	3.77488	3.7162			4.11478	3.77178	3.71725	3.78833	3.719					2.271	2.2995	2.26622	2.33189	2.23162			2.2725	1.62111	1.63944	1.56587	1.5996			2.34956	1.64556	1.58975	1.604	1.68289
		0.0964945	0.0946353	0.152165	0.149415	0.112116			0.13927	0.0598623	0.0685748	0.0751483	0.0805423			0.16602	0.0891625	0.0933117	0.0770973	0.082733					0.116277	0.110246	0.109556	0.121998	0.0832156			0.124611	0.104856	0.124575	0.108275	0.114271			0.0979312	0.0700288	0.103656	0.105967	0.0418911
		IPF							IPF + iYAP							IPF + iEGFR									IPF							IPF + iYAP							IPF + iEGFR
	FOV	0	12	24	36	48		FOV	0	12	24	36	48		FOV	0	12	24	36	48				FOV	0	12	24	36	48		FOV	0	12	24	36	48		FOV	0	12	24	36	48
Donor 7	1	4.138	4.335	4.362	4.061	4.391		1	4.055	3.604	3.64	3.868	3.772		1	4.185	3.769	3.855	3.622	3.867			Donor 5	1	2.29	2.229	2.142	2.44	2.219		1	2.249	1.631	1.471	1.745	1.667		1	2.225	1.631	1.55	1.626	1.462
	2	4.336	4.015	4.115	4.214	4.326		2	4.133	3.693	3.68	3.714	3.897		2	4.165	3.636	3.787	3.745	3.771				2	2.202	2.47	2.339	2.462	2.41		2	2.164	1.653	1.628	1.798	1.76		2	2.427	1.578	1.73	1.657	1.771
	3	3.979	4.103	3.956	3.964	4.092		3	4.274	3.643	3.832	3.79	3.776		3	4.325	3.856	3.648	3.866	3.607				3	2.255	2.434	2.309	2.191	2.351		3	2.489	1.521	1.484	1.608	1.459		3	2.168	1.546	1.462	1.683	1.662
	4	4.241	4.011	4.39	4.399	4.357		4	4.281	3.718	3.837	3.61	3.635		4	3.982	3.641	3.677	3.729	3.624				4	2.446	2.221	2.351	2.302	2.201		4	2.483	1.788	1.713	1.571	1.466		4	2.11	1.494	1.476	1.681	1.767
	5	4.316	4.188	4.201	3.987	4.397		5	4.358	3.755	3.86	3.66	3.763		5	4.1	3.763	3.756	3.723	3.719				5	2.231	2.337	2.219	2.224	2.218		5	2.281	1.697	1.748	1.7	1.788		5	2.104	1.708	1.494	1.583	1.477
	6	3.974	4.092	4.219	4.399	4.013		6	3.996	3.834	3.663	3.617	3.685		6	4.079	3.636	3.649	3.824	3.746				6	2.301	2.302	2.144	2.276	2.257		6	2.277	1.626	1.472	1.716	1.64		6	2.222	1.566	1.562	1.629	1.511
	7	4.307	3.996	4.271	4.252	4.341		7	4.182	3.62	3.881	3.628	3.776		7	4.27	3.685	3.664	3.671	3.825				7	2.387	2.296	2.159	2.138	2.285		7	2.441	1.709	1.797	1.674	1.452		7	2.16	1.53	1.629	1.477	1.78
	8	3.976	4.039	4.131	4.195	4.079		8	4.144	3.822	3.617	3.887	3.624		8	4.065	3.886	3.625	3.736	3.652				8	2.377	2.379	2.426	2.277	2.422		8	2.304	1.55	1.767	1.582	1.588		8	2.386	1.581	1.704	1.782	1.756
	9	4.352		4.203		4.293		9	4.363	3.642		3.798	3.83		9	4.238	3.847			3.731				9	2.4		2.268		2.249		9	2.403	1.659		1.632	1.763		9	2.48	1.658			1.458
	10	4.293						10					3.816		10									10	2.419						10					1.459		10
		4.1912	4.09737	4.20533	4.18388	4.25433			4.19844	3.70344	3.75125	3.73022	3.7574			4.15656	3.74656	3.70763	3.7395	3.72689					2.3308	2.3335	2.26189	2.28875	2.29022			2.34344	1.64822	1.635	1.66956	1.6042			2.25356	1.588	1.57587	1.63975	1.62711
		0.15986	0.115059	0.131825	0.169214	0.149604			0.129489	0.0854109	0.110712	0.108769	0.0863767			0.110013	0.101034	0.0819581	0.0775205	0.0881865					0.0856216	0.0900714	0.102331	0.113289	0.0840279			0.114409	0.0809116	0.140832	0.0773565	0.138721			0.141315	0.066845	0.10247	0.0879265	0.147204

## Sheet: Fig 3 qPCR 
	ERBB2	Control
		3.06	3.19	4.23	2.88	2.75	2.64	4.18	3.43	3.6	3.44	2.53	3.16
		IPF
		11.27	10.06	10.95	9.87	9.85	10.11	11.34	10.32	9.84	11.31	10.31	10.93
		IPF + iYAP
		3.36	3.05	3.26	3.57	3.66	3.99	3.51	3.88	4.28	3.31	3.87	3.72
		IPF + iEGFR
		4.02	4.05	2.94	3	2.64	4.42	2.95	3.75	2.56	3.85	3.81	3.46
	EGFR	Control
		6.32	6.41	5.34	4.51	5.08	6.2	5.06	4.99	5.74	5.01	5.44	6.18
		IPF
		13.72	13.05	12.69	13.85	13.19	12.19	13.75	12.69	11.72	11.61	12.63	13.72
		IPF + iYAP
		7.28	7.81	8.07	7.13	9.22	8.58	8.59	7.77	7.71	9.04	9.02	9.19
		IPF + iEGFR
		6.31	6.79	6.87	6.48	5.78	6.44	5.55	7.67	6.17	7.94	7.43	7.51
	CTGF	Control
		4.25	4.35	4.12	4.76	5.48	5.94	4.27	5.74	4.16	4.87	5.14	4.82
		IPF
		13.27	11.29	13.09	13.47	12.49	12.89	13.84	13.68	11.02	13.27	11.71	11.4
		IPF + iYAP
		2.61	3.88	3.26	3.52	3.84	3.24	3.65	2.63	3.55	3.55	2.56	3.87
		IPF + iEGFR
		5.94	6.46	5.89	6.44	5.27	4.95	4.57	4.7	5.47	5.08	5.75	5.49
	AREG	Control
		2.99	4.29	2.58	3.59	3.91	3.92	4.42	2.86	3.81	3.27	3.06	3.81
		IPF
		9.86	10.88	9.63	9.82	11.53	12	9.53	10.6	11.87	10.72	11.94	9.8
		IPF + iYAP
		2.22	2.89	2.52	1.64	2.89	2.37	2.59	2.34	2.99	2.5	2.56	2.01
		IPF + iEGFR
		4.38	3.86	4.14	2.56	3.88	2.73	3.51	3.89	4.14	3.33	2.56	4.35
	MUC5B	Control
		3.43	4.02	4.36	4.56	3.87	4.72	4.24	4.81	3.97	4.67	3.01	3.52
		IPF
		13.83	13.04	12.7	12.48	13.68	13.21	13.65	13.42	12.09	13.86	12.51	13.24
		IPF + iYAP
		7.13	9.21	7.75	7.25	9.13	8.33	9.11	8.78	8.88	7.88	9.38	8.58
		IPF + iEGFR
		7.28	5.59	7.64	5.53	6.41	7.09	6.45	7	7.24	6.17	7.03	7.63

## Sheet: Fig 4 HLF data
	Control - Jammed																																								Control - Unjammed (XMU)
Cell number	27	9	29	12	22	37	30	24	18	22	8	28	41	39	29	38	14	15	20	25	12	38	28	9	4	10	20	38	27	11	21	7	32	17	19	37	15	34	9	34	118	132	99	153	77	164	105	82	137
Vimentin	1.85	2.129	2.309	2.175	2.806	1.937	1.021	1.852	1.736	1.111	1.921	1.478	1.02	1.532	2.811	1.165	1.208	1.952	2.167	1.601	1.138	1.674	1.563	1.682	1.49	1.603	1.649	1.528	2.162	2.403	2.017	1.735	2.354	1.897	1.014	1.532	2.413	1.174	1.734	1.629	5.501	7.127	7.448	4.037	6.104	3.528	7.281	3.654	6.496
aSMA	2.071	1.817	1.348	2.077	1.528	2.18	1.783	2.187	1.47	1.949	1.721	1.422	1.387	1.82	2.157	2.123	1.544	1.787	2.037	1.74	1.569	1.456	2.132	1.745	1.385	2.185	1.381	1.331	1.924	1.28	1.426	1.916	1.374	1.37	2.228	1.57	1.816	2.184	1.982	1.73	5.474	4.596	4.392	4.765	5.157	6.187	5.609	6.415	6.637
	Control - Jammed																																								IPF + iTGFBR
Cell number	27	9	29	12	22	37	30	24	18	22	8	28	41	39	29	38	14	15	20	25	12	38	28	9	4	10	20	38	27	11	21	7	32	17	19	37	15	34	9	34	51	83	139	114	146	71	143	75	88
Vimentin	1.85	2.129	2.309	2.175	2.106	1.937	1.021	1.852	1.736	1.111	1.921	1.478	1.02	1.532	2.411	1.165	1.208	1.952	2.167	1.601	1.138	1.674	1.563	1.682	1.49	1.603	1.649	1.528	2.162	2.403	2.017	1.735	2.354	1.897	1.014	1.532	2.413	1.174	1.734	1.629	2.182	1.799	2.397	1.534	1.811	1.517	2.051	2.538	2.808
aSMA	2.071	1.817	1.348	2.077	1.528	2.18	1.783	2.187	1.47	1.949	1.721	1.422	1.387	1.82	2.157	2.123	1.544	1.787	2.037	1.74	1.569	1.456	2.132	1.745	1.385	2.185	1.381	1.331	1.924	1.28	1.426	1.916	1.374	1.37	2.228	1.57	1.816	2.184	1.982	1.73	1.948	2.059	1.283	2.076	2.09	1.456	1.847	1.604	1.438
	Control - Jammed																																								IPF + YAP Inhibitor (Jammed)
Cell number	27	9	29	12	22	37	30	24	18	22	8	28	41	39	29	38	14	15	20	25	12	38	28	9	4	10	20	38	27	11	21	7	32	17	19	37	15	34	9	34	28	9	14	49	55	27	26	17	37
Vimentin	1.85	2.129	2.309	2.175	2.106	1.937	1.021	1.852	1.736	1.111	1.921	1.478	1.02	1.532	2.411	1.165	1.208	1.952	2.167	1.601	1.138	1.674	1.563	1.682	1.49	1.603	1.649	1.528	2.162	2.403	2.017	1.735	2.354	1.897	1.014	1.532	2.413	1.174	1.734	1.629	2.9	4.38	2.72	2.55	3.87	3.58	2.84	2.46	3.32
aSMA	2.071	1.817	1.348	2.077	1.528	2.18	1.783	2.187	1.47	1.949	1.721	1.422	1.387	1.82	2.157	2.123	1.544	1.787	2.037	1.74	1.569	1.456	2.132	1.745	1.385	2.185	1.381	1.331	1.924	1.28	1.426	1.916	1.374	1.37	2.228	1.57	1.816	2.184	1.982	1.73	2.0125	2.025	2.6875	2.2	2.025	2.8125	1.7625	3.025	2.375
[truncated: 151 more columns]

## Sheet: Supp Fig 1
	% Ki67+ Cells
	Control																IPF
4	1.4569	2.29182	1.88889	2.38779	3.68491	2.29115	1.63908	2.98692	2.61	1.27	1.702	1.494	1.994	1.979	1.85	1.778	2.08688	2.41092	1.03784	2.12958	3.52481	1.25364	2.81671	2.77	1.27864	0.670455	1.519	1.924	1.848	1.462	2.598	1.498
8	0.35	0.95	0.33	1.1	1.29	0.86	1.11	0.14	0.41	0.3	0.72	0.728	0.936	0.978	0.931	0.955	0.92	0.37	0.88	0.7	0.58	0.48	1.26	0.55	1.05	0.91	0.621	1.198	1.021	1.068	1.012	0.981
14	0.15	1.26	0.28	0.27	0.8	1.13	0.68	0.93	0.27	0.9	0.638	0.231	0.568	0.51	0.368	0.781	0.4	0.17	1.22	0.88	0.05	0.45	0.99	0.5	1.27	0.73	0.473	0.948	0.32	0.691	0.624	0.803
	% KRT5+ Cells
	Control																IPF
4	22.481	20.8752	28.9774	22.335	22.481	23.3569	29.2693	20.7292	24.4302	26.8455	21.6873	27.3447	32.5032	32.4786	31.3643	34.9634	26.8279	35.3627	35.7895	36.643	24.8364	26.5434	29.8151	28.2504	33.9403	38.734	34.367	46.4154	40.3414	49.872	33.229	36.643
8	12.6932	13.9073	16.2803	14.3488	12.5828	14.7351	6.62252	15.4525	18.6514	10.3093	19.4979	11.5615	18.772	14.0632	24.3251	15.2756	28.3527	29.6816	31.232	26.6916	29.0172	22.8156	23.7016	22.0404	32.5609	34.9972	28.1312	34.0005	27.9097	31.4535	37.2121	33.7791
14	12.1434	13.2999	10.9869	10.0231	9.44487	14.6492	13.1072	14.6492	17.4528	9.3372	8.7012	7.2099	12.8502	16.4133	15.4405	13.9771	24.1538	28.0769	30.0769	33.3077	31.3846	33	34.6154	30.1538	26.8462	24.8462	27.6923	32.7692	27.8462	29	32	27.5385
	% MUC5B+ Cells
	Control														IPF
4	0.4138	0.1267	0	0	0.2861	0	0.6826	0.5979	1.1747	0	0.4011	1.4469	0.2857	0.9077	4.539	5.4598	6.7938	4.0576	5.3435	8.561	5.1519	11.68	10.5012	4.5455	11.1565	10.3077	13.8095	5.3929
8	1.5672	5.6224	3.0236	1.3392	0.4128	3.358	3.6072	4.2284	2.21	0.8024	0.8384	0.3928	3.1464	1.453	10.9642	13.1433	15.6992	23.3315	18.3796	10.8573	15.9948	19.3008	16.4114	17.6425	17.1649	16.6757	15.1571	13.325
14	7.1175	4.1665	5.7235	2.473	6.154	3.155	4.963	8.3115	4.683	5.137	7.881	3.308	8.4745	7.445	47.8137	42.7033	63.1513	42.7193	46.5227	38.2053	39.2754	41.6667	44.4216	61.4314	36.7573	54.1421	49.8333	45.4501
	TEER
	Control												IPF
2	151	120	134	153	125	132	92	143	107				104.28	82.17	77.22	36.96	42.57	34.65	101.706	78.408	70.125	51.117	32.274	58.905
4	191	199	185	214	235	243	212	201	182				103.455	117.084	161.535	124.971	164.538	167.442	177.012	162.624	159.093	131.802	166.023	163.383
6	270	256	227	255	272	238	239	254	204				146.19	122.034	208.527	96.723	135.663	153.153	184.635	174.603	195.921	143.814	176.748	210.672
8	414	418	423	414	422	403	402	392	427				182.754	231.792	192.984	251.46	182.655	218.988	218.328	253.572	259.875	181.335	244.992	222.552
10	563	595	594	582	579	532	551	529	544				263.175	238.128	289.575	251.889	241.395	290.598	237.402	264.891	289.674	276.672	241.428	292.215
12	594.9	554.4	596.7	630.9	540.9	585.9	616.5	625.5	557.1				268.158	288.255	228.228	261.228	231.594	316.107	293.898	295.911	266.442	230.307	334.488	270.963
14	678.6	550.8	538.2	503.1	519.3	523.8	652.5	539.1	563.4				281.325	297.363	264.396	288.816	360.789	270.765	308.814	312.048	289.245	347.028	303.666	329.967
16	668.7	571.5	560.7	594.9	594.9	523.8	514.8	585.9	567				280.599	360.888	353.43	354.486	344.124	317.658	348.876	359.502	297.726	282.579	355.377	296.274
18	585	558	700.2	634.5	673.2	497.7	509.4	567	568.8				397.485	361.746	293	378.378	381.909	373.362	373.296	382.173	373.461	368.049	383.229	379.434
20	630.9	554.4	606.6	597.6	618.3	614.7	610.2	630	635.4				404.349	376.068	315.315	371.316	331.386	288.882	344.124	397.716	401.082	325.644	392.964	388.311
22	681.3	593.1	549.9	711.9	551.7	615.6	641.7	660.6	657.9				444	398	374	463	330	336	380	313	347	373	470	447
24	648.9	600.3	675	610.2	602.1	639	624.6	619.2	685.8				436	387	374	513	404	419	360	356	520	447	475	390
26	666	655.2	674.1	653.4	693	710.1	702	678.6	712.8				399.5	380.8	542.3	503.2	364.65	448.8	409.7	497.25	523.6	491.3	481.1	393.55
28	684.9	729	667.8	540.9	722.7	746.1	702.9	666.9	669.6				401.2	365.5	535.5	351.05	387.6	505.75	491.3	543.15	551.65	351.05	485.35	508.3

[truncated: 14 more sheets: Supp Fig 3, Supp Fig 4, Supp Fig 5, Supp Fig 6, Supp Fig 7, Supp Fig 8, Supp Fig 10, Supp Fig 11 , Supp Fig 12, Supp Fig 13, Supp Fig 14, Supp Fig 16, Supp Fig 17, Supp Fig 18]
